# Supplementary material for: New microbiological insights from the Bowland shale highlight heterogeneity of the hydraulically fractured shale microbiome
Source: Environ Microbiome. 2023 Feb 28;18:14. doi: 10.1186/s40793-023-00465-1 (PMC9972762; doi:10.1186/s40793-023-00465-1)
Supplement: Supplementary file 2 — Additional file 2. Complete meta-analysis dataset. [file 40793_2023_465_MOESM2_ESM.xlsx]

## Sheet: dataset
Reference	SampleID	Run NCBI	Formation	Shale description	Type of sample	Location	Type ID	Time	Days	pH	Na	Cl	Br	K	Ca	Mg	Fe	Sr
Zhong et al 2019	Du-1-0	SRR6058395	Duvernay	Upper Devonian, bituminous shale, calcareous shale and argillaceous limestone	Flowback	North America	F	< 25 days	0	6.8	1397	3108	6	52	198	24		19
	Du-1-0.33	SRR6058394	Duvernay		Flowback	North America	F	< 25 days	0.33	5.4	54510	115284	237	1930	8799	738	135	893
	Du-1-1	SRR6058401	Duvernay		Flowback	North America	F	< 25 days	1	5.5	54257	111908	242	1929	8626	738	151	904
	Du-2-0	SRR6058390	Duvernay		Flowback	North America	F	< 25 days	0	7.6
	Du-2-0.04	SRR6058391	Duvernay		Flowback	North America	F	< 25 days	0.04	5.4	47382	83882	228	1574	6759	614	185	673
	Du-2-1	SRR6058389	Duvernay		Flowback	North America	F	< 25 days	1	5.5	46812	85910	251	1615	7163	674	69	741
	Du-2-10	SRR6058392	Duvernay		Flowback	North America	F	< 25 days	10	5.52	55445	103053	260	2016	9646	831	58	917
	Du-2-18	SRR6058393	Duvernay		Flowback	North America	F	< 25 days	18	5.5	66263	134487	312	2634	12989	989	100	1307
Zhang et al. 2017	Sin-1.1-304	SRR2094410	Sichuan	Ordovician- Silurian. Carbonaceous argillaceous shale	Produced	Asia	P	100 - 1000 days	304	7.19	8039	9956		258	485	56	12	88
	Sin-1.2-304	SRR2094418	Sichuan		Produced	Asia	P	100 - 1000 days	304	7.23	8827	11024		224	470	61	11	118
	Sin-2.1-304	SRR2094421	Sichuan		Produced	Asia	P	100 - 1000 days	304	6.94	12410	15914		293	458	54	24	168
	Sin-2.2-304	SRR2094424	Sichuan		Produced	Asia	P	100 - 1000 days	304	6.94	12610	16093		299	523	59	15	177
	Sin-3.1-304	SRR2094427	Sichuan		Produced	Asia	P	100 - 1000 days	304	6.97	7604	8971		181	229	32	12	55
	Sin-3.2-304	SRR2094429	Sichuan		Produced	Asia	P	100 - 1000 days	304	7.06	6898	8207		165	210	35	14	55
	Sin-4.1-304	SRR2094432	Sichuan		Produced	Asia	P	100 - 1000 days	304	6.86	12730	17305		306	910	141	17	172
	Sin-4.2-304	SRR2094435	Sichuan		Produced	Asia	P	100 - 1000 days	304	6.92	17970	24197		368	1089	129	29	388
	Sin-4.3-304	SRR2094438	Sichuan		Produced	Asia	P	100 - 1000 days	304	6.95	16820	22864		360	1039	134	19	336
	Sin-5-304	SRR2094412	Sichuan		Produced	Asia	P	100 - 1000 days	304	7.35	7526	9237		172	268	37	12	91
	Sin-6-304	SRR2094415	Sichuan		Produced	Asia	P	100 - 1000 days	304	7.02	9471	12871		291	685	86	21	105
Rosenblum et al. 2017, Harris et al. 2018	Nio-1-4	SRR6849436	Niobrara	Late Cretaceous. Argillaceous chalk, limestone and shale.	Flowback	North America	F	< 25 days	4	7.1	4858	7886	101.4	23.9	197.9	20.7	69.3	20.5
	Nio-1-7	SRR6849437	Niobrara		Flowback	North America	F	< 25 days	7	7.05	4659	7640	111.2	32.7	163.3	26.2	51.1	22.9
	Nio-1-15	SRR6849438	Niobrara		Flowback	North America	F	< 25 days	15	6.9	5799	9435	124.5	49	229.2	34.5	64.3	31.4
	Nio-1-22	SRR6849439	Niobrara		Produced	North America	P	< 25 days	22	6.56	6095	10359	128.6	54.7	256.6	38.4	54.4	39.5
	Nio-1-55	SRR6849432	Niobrara		Produced	North America	P	25 - 100 days	55	6.83	5717	8806	109.3	27.8	185.1	26.8	30.4	25.7
	Nio-1-80	SRR6849433	Niobrara		Produced	North America	P	25 - 100 days	80	6.89	6128	10036	128.4	30.2	226.5	26.8	28.9	31.4
	Nio-1-130	SRR6849434	Niobrara		Produced	North America	P	100 - 1000 days	130	7.01	6187	9927	143.7	26.5	243.1	34.3	33	35.6
	Nio-1-220	SRR6849435	Niobrara		Produced	North America	P	100 - 1000 days	220	6.8	6934	11650	168.5	30.2	266.9	38.1	19.2	40
This work	Bo-2-44	SRR21897794	Bowland	Carboniferous (Visean-Serpukhovian) predominantly fine-grained unit.	Flowback	Europe	F	25 - 100 days	44	7.53	3301.74	8109.67	74.0604	12.1613	6060	144.783	28.9	193.172
	Bo-2-49	SRR21897793	Bowland		Flowback	Europe	F	25 - 100 days	49	7.53	2140.49	4957.44	37.5666	7.83618	1810	83.5346	132	120.505
	Bo-2-58	SRR21897790	Bowland		Flowback	Europe	F	25 - 100 days	58	7.25	5432.48	15697	119.331	14.4015	1470	278.846	11	435.675
	Bo-2-65	SRR21897789	Bowland		Flowback	Europe	F	25 - 100 days	65	7.27	2360.55	6496.2	44.5929	8.85088	1740	137.611	18	147.38
	Bo-2-72	SRR21897788	Bowland		Flowback	Europe	F	25 - 100 days	72	7.3	3905.02	10581	58.9525	9.78381	2420	188.425	19.8	179.193
	Bo-2-80	SRR21897787	Bowland		Flowback	Europe	F	25 - 100 days	80	7.22	7013.3	20872.9	130.209	19.4102	4740	445.387	30.7	407.884
	Bo-2-87	SRR21897786	Bowland		Flowback	Europe	F	25 - 100 days	87	6.78	20731.4	72147.8	407.236	51.5829	16100	1484.42	73.7	1292.54
	Bo-2-94	SRR21897785	Bowland		Flowback	Europe	F	25 - 100 days	94	6.25	26264.1	87499.4	516.283	62.0235	19600	1922.17	68.4	1762.26
Cliffe et al. 2022	Bo-1-60	SRR17890148	Bowland		Flowback	Europe	F	25 - 100 days	60	6.17	12589.3	54883.6	407.818	34.9129	1661.97	798.191	43.5659	837.638
	Bo-1-62	SRR17890147	Bowland		Flowback	Europe	F	25 - 100 days	62	6.32	13855	49025.3	384.913	16.602	1729.3	804.346	17.9622	871.136
	Bo-1-65	SRR17890146	Bowland		Flowback	Europe	F	25 - 100 days	65	6.28	12474.6	47466.5	396.022	29.3003	1744.94	783.917	19.7845	859.595
	Bo-1-67	SRR17890145	Bowland		Flowback	Europe	F	25 - 100 days	67	6.24	9260.77	51831.6	434.272	30.0892	1202.03	523.376	13.9833	590.547
	Bo-1-68	SRR17890144	Bowland		Flowback	Europe	F	25 - 100 days	68	6.32	14953	47622.8	392.887	30.7414	1929.73	866.306	21.7681	953.062
	Bo-1-82	SRR17890143	Bowland		Flowback	Europe	F	25 - 100 days	82	6.12	15834.6	79823.3	686.952	37.803	2514.49	1122.19	23.232	1233.67
	Bo-1-86	SRR17890141	Bowland	Ordovician- Silurian. Carbonaceous argillaceous shale	Flowback	Europe	F	25 - 100 days	86	6	17575.1	76776.8	652.878	42.5046	2899.45	1304.1	30.9057	1432.04
Zhang et al. 2020	Si-7-300	SRR5193196	Sichuan		Produced	Asia	P	100 - 1000 days	300	8	3388	6864		101.6	76.6	9.2	1.4	16
	Si-8-450	SRR5193195	Sichuan		Produced	Asia	P	100 - 1000 days	450	7.7	6382	20115		147.1	172.8	29	47.4	74.6
	Si-9-420	SRR5193194	Sichuan		Produced	Asia	P	100 - 1000 days	420	7.7	9876	19436	88.5	204.8	268	33.5	54.4	106.1
	Si-10-420	SRR5193193	Sichuan		Produced	Asia	P	100 - 1000 days	420	7.7	6764	22749	61.1	130.6	141.5	28.7	31.7	68.4
	Si-11-480	SRR5193192	Sichuan		Produced	Asia	P	100 - 1000 days	480	6.8	10142	34541		214	495	87.2	16.9	166.7
	Si-12-210	SRR5193191	Sichuan		Produced	Asia	P	100 - 1000 days	210	7.6	5656	18015	49.1	123	165.9	27.8	22.9	60.6
	Si-13-210	SRR5193190	Sichuan		Produced	Asia	P	100 - 1000 days	210	7.7	5948	18805		131.7	163.8	28	34.9	57.6
Stemple et al. 2021	An-1-10220	SRR15014598	Antrim	Devonian. Quartz-rich black shale and carbonate-rich gray shale unit	Produced	North America	P	> 1000 days	10220	7.5	2827.6	3591.4	5.88	13		825		1.2
	An-2-10220	SRR15014597	Antrim		Produced	North America	P	> 1000 days	10220	7.9	2602.9	2952	4.81	11.8		28.11		1.3
	An-3-10220	SRR15014596	Antrim		Produced	North America	P	> 1000 days	10220	7.7	2227.4	2622.1	4.45	9.8		23.48		1.3
	An-4-10950	SRR15014595	Antrim		Produced	North America	P	> 1000 days	10950	6.8	7671.4	13923.1	39.73	39.1		402		25.2
	An-5-10950	SRR15014594	Antrim		Produced	North America	P	> 1000 days	10950	7	32277	59645.6	187.2	196.7		953		38.7
	An-6-10950	SRR15014593	Antrim		Produced	North America	P	> 1000 days	10950	6.7	39432	73445.8	197.29	220.7		376		46.7
Cluff et al. 2014	Mar-1-13.3	SRR1184062	Marcellus	Middle Devonian interval consisting primarily of shale and lesser amounts of bentonite, limestone, and siltstone	Flowback	North America	F	< 25 days	13.3	6.17	16238	61435	708	267	7048	695
	Mar-1-328	SRR1184083	Marcellus		Produced	North America	P	100 - 1000 days	328	5.7	21000	95100	931	343	8340	862	87.3
	Mar-1-4	SRR1184052	Marcellus		Flowback	North America	F	< 25 days	4	6.81	101	23991	256	126	1323	119	4.8
	Mar-1-49	SRR1184064	Marcellus		Produced	North America	P	25 - 100 days	49	6.08	22971	84812	887	444	11162	1110	26.9
	Mar-1-6.5	SRR1184058	Marcellus		Flowback	North America	F	< 25 days	6.5	6.08	9928	37832	399	164	3740	379	20.1
	Mar-1-7	SRR1184060	Marcellus		Flowback	North America	F	< 25 days	7	6.19	11412	40522	429	173	4071	415	18.9
	Mar-1-82	SRR1184081	Marcellus		Produced	North America	P	25 - 100 days	82	6.28	30500	92018	939	398	12200	1188	33.2
	Mar-2-328	SRR1184117	Marcellus		Produced	North America	P	100 - 1000 days	328	5.2	17500	88598	906	300	7640	786	126
	Mar-2-49	SRR1184103	Marcellus		Produced	North America	P	25 - 100 days	49	5.95	23448	84187	882	516	11010	1110	58.4
	Mar-2-5	SRR1184091	Marcellus		Flowback	North America	F	< 25 days	5	6.93	115	40942	389	155	1827	170	8.5
	Mar-2-7.7	SRR1184097	Marcellus		Flowback	North America	F	< 25 days	7.7	6.31	12030	42804	542	185	4513	462	21.4
	Mar-2-82	SRR1184116	Marcellus		Produced	North America	P	25 - 100 days	82	6.12	30325	91769	934	408	11964	1172	73.6
	Mar-2-9	SRR1184100	Marcellus		Flowback	North America	F	< 25 days	9	6.28	14950	61051	690	249	5633	580	33.6
	Mar-3-3.5	SRR1184131	Marcellus		Flowback	North America	F	< 25 days	3.5	7.1	96	23895	233	121	1307	111	12.5
	Mar-3-7	SRR1184135	Marcellus		Flowback	North America	F	< 25 days	7	6.19	15470	61059	687	257	6220	587	6.7
	Mar-3-7.7	SRR1184140	Marcellus		Flowback	North America	F	< 25 days	7.7	6.23	22961	57581	577	277	7219	677	22.4
Tinker et. al 2020	Bak-1-1470	SRR11284352	Bakken	Late Devonian to Early Mississippian. sandstone, siltstone, dolomite, and mudstone	Produced	North America	P	> 1000 days	1470	6.3	75700	167000	854	7470	19600	1120	161.759	2690
	Bak-2-1470	SRR11284351	Bakken		Produced	North America	P	> 1000 days	1470	6.5	62500	138000	711	6380	16100	883	229.559	2160
	Bak-3-2370	SRR11284360	Bakken		Produced	North America	P	> 1000 days	2370	6.3	89200	202000	1050	8900	24300	1350	201.859	3160
	Bak-4-1470	SRR11284359	Bakken		Produced	North America	P	> 1000 days	1470	6.1	94900	202000	1020	9110	27300	1510	206.459	3710
	Bak-5-1470	SRR11284358	Bakken		Produced	North America	P	> 1000 days	1470	6.1	97300	214000	1020	9210	25500	1390	192.259	2650
	Bak-6-1830	SRR11284357	Bakken		Produced	North America	P	> 1000 days	1830	6.4	91900	167000	817	6830	23100	1520	96.779	2870
	Bak-7-1650	SRR11284356	Bakken		Produced	North America	P	> 1000 days	1650	6.9	37300	81900	406	3860	9080	709	157.959	1060
	Bak-8-1650	SRR11284355	Bakken		Produced	North America	P	> 1000 days	1650	6.7	83900	184000	1090	8690	21400	1230	374.759	2640
	Bak-9-1650	SRR11284354	Bakken		Produced	North America	P	> 1000 days	1650	6.4	92000	181000	1100	9440	23300	1390	250.159	2560
	Bak-10-1590	SRR11284353	Bakken		Produced	North America	P	> 1000 days	1590	6.4	95800	213000	1160	9660	27700	1640	209.359	3500
	Bak-11-30	SRR11284350	Bakken		Produced	North America	P	25 - 100 days	30	6.4	85700	172000	913	7660	19500	1240	63.129	2540
